# Supplementary material for: 3D-Printed Microfluidic Perfusion System for Parallel Monitoring of Hydrogel-Embedded Cell Cultures
Source: Cells. 2023 Jul 9;12(14):1816. doi: 10.3390/cells12141816 (PMC10378615; doi:10.3390/cells12141816)
Supplement: Supplementary file 1 [file cells-12-01816-s001.zip]

Archive with 3 entries (3 files):
- Supporting information.pdf
- Video S5.mp4
- Video S6.wmv
